# Supplementary material for: Excess Branched-Chain Amino Acids Suppress Mitochondrial Function and Biogenic Signaling but Not Mitochondrial Dynamics in a Myotube Model of Skeletal Muscle Insulin Resistance
Source: Metabolites. 2024 Jul 17;14(7):389. doi: 10.3390/metabo14070389 (PMC11279211; doi:10.3390/metabo14070389)
Supplement: Supplementary file 1 [file metabolites-14-00389-s001.zip]

Archive with 1 entries (1 files):
- metabolites-3067930-supplementary.pdf
